# Supplementary material for: CO2 Capture from High-Humidity Flue Gas Using a Stable Metal–Organic Framework
Source: Molecules. 2022 Aug 31;27(17):5608. doi: 10.3390/molecules27175608 (PMC9458099; doi:10.3390/molecules27175608)
Supplement: Supplementary file 1 [file molecules-27-05608-s001.zip]

Archive with 1 entries (1 files):
- molecules-1873722-supplementary.pdf
